# Supplementary material for: Dynamic Trend of Myocardial Edema in Takotsubo Syndrome: A Serial Cardiac Magnetic Resonance Study
Source: J Clin Med. 2022 Feb 14;11(4):987. doi: 10.3390/jcm11040987 (PMC8878106; doi:10.3390/jcm11040987)
Supplement: Supplementary file 1 [file jcm-11-00987-s001.zip]

Archive with 1 entries (1 files):
- jcm-1574310-supplementary.pdf
